# Supplementary material for: Antibiotic-Induced Dysbiosis of the Gut Microbiota Impairs Gene Expression in Gut-Liver Axis of Mice
Source: Genes (Basel). 2023 Jul 10;14(7):1423. doi: 10.3390/genes14071423 (PMC10379678; doi:10.3390/genes14071423)
Supplement: Supplementary file 1 [file genes-14-01423-s001.zip]

Archive with 8 entries (8 files):
- Figure S1.Comparison of gut microbiota alpha diversity between recipient FMT and donor mice in dataset PRJNA810918.png
- Table S1.Dataset PRJDB6615 Relative Abundance of Bacterial Flora at Family Level after Oral Antibiotics -5.csv
- Table S2.Dataset PRJDB6615 Relative Abundance of Bacterial Flora at genus Level after Oral Antibiotics -6.csv
- Table S3.Local data on relative abundance at family level after oral antibiotic dosing -5.csv
- Table S4.Local data on relative abundance at family level after oral antibiotic dosing -6.csv
- Table S5.qPCR primers.xls
- Table S6.qPCR results in Intestine.xlsx
- Table S7.qPCR results in liver.xlsx
