# Supplementary material for: Antibiotic-Induced Dysbiosis of the Gut Microbiota Impairs Gene Expression in Gut-Liver Axis of Mice
Source: Genes (Basel). 2023 Jul 10;14(7):1423. doi: 10.3390/genes14071423 (PMC10379678; doi:10.3390/genes14071423)
Supplement: Supplementary file 1 [file genes-14-01423-s001.zip › Table S1.Dataset PRJDB6615 Relative Abundance of Bacterial Flora at Family Level after Oral Antibiotics -5.csv]

index	d__Bacteria;p__Proteobacteria;c__Alphaproteobacteria;o__Rhodospirillales;f__uncultured	d__Bacteria;p__Actinobacteriota;c__Coriobacteriia;o__Coriobacteriales;f__Atopobiaceae	d__Bacteria;p__Firmicutes;c__Bacilli;o__Lactobacillales;f__Lactobacillaceae	d__Bacteria;p__Firmicutes;c__Bacilli;__;__	d__Bacteria;p__Firmicutes;c__Clostridia;o__Lachnospirales;f__Lachnospiraceae	d__Bacteria;p__Bacteroidota;c__Bacteroidia;o__Bacteroidales;f__Muribaculaceae	d__Bacteria;p__Actinobacteriota;c__Coriobacteriia;o__Coriobacteriales;f__Eggerthellaceae	d__Bacteria;p__Firmicutes;c__Clostridia;o__Oscillospirales;f__Ruminococcaceae	d__Bacteria;p__Firmicutes;c__Bacilli;o__Erysipelotrichales;f__Erysipelotrichaceae	d__Bacteria;p__Firmicutes;c__Clostridia;o__Oscillospirales;f__[Eubacterium]_coprostanoligenes_group	d__Bacteria;p__Cyanobacteria;c__Vampirivibrionia;o__Gastranaerophilales;f__Gastranaerophilales	d__Bacteria;p__Firmicutes;c__Clostridia;o__Clostridiales;f__Clostridiaceae	d__Bacteria;p__Firmicutes;c__Clostridia;o__Clostridia_UCG-014;f__Clostridia_UCG-014	d__Bacteria;p__Firmicutes;c__Bacilli;o__Lactobacillales;f__Enterococcaceae	d__Bacteria;p__Verrucomicrobiota;c__Verrucomicrobiae;o__Verrucomicrobiales;f__Akkermansiaceae	d__Bacteria;p__Proteobacteria;c__Gammaproteobacteria;o__Burkholderiales;f__Sutterellaceae	SampleName	type	group	Des
DRR120480	0.0	24.0	2447.0	1331.0	42.0	998.0	5.0	0.0	0.0	0.0	5.0	0.0	0.0	4.0	243.0	99.0	amp_2	amp	amp	16S
DRR120488	1.0	0.0	2385.0	2092.0	746.0	364.0	60.0	18.0	915.0	0.0	30.0	7.0	32.0	0.0	282.0	260.0	neo_2	neo	neo	16S
DRR120491	0.0	0.0	4607.0	1967.0	9.0	31.0	5.0	0.0	243.0	0.0	3.0	25.0	0.0	0.0	14.0	15.0	neo_4	neo	neo	16S
DRR120481	0.0	4.0	4300.0	2342.0	3.0	118.0	0.0	0.0	0.0	0.0	0.0	0.0	0.0	3.0	27.0	30.0	amp_3	amp	amp	16S
DRR120487	10.0	0.0	1910.0	1069.0	759.0	197.0	34.0	0.0	1278.0	22.0	44.0	23.0	55.0	0.0	584.0	170.0	neo_1	neo	neo	16S
DRR120490	10.0	0.0	2409.0	1376.0	312.0	634.0	55.0	4.0	818.0	0.0	19.0	0.0	14.0	0.0	453.0	487.0	neo_3	neo	neo	16S
DRR120479	2.0	18.0	3037.0	2043.0	14.0	339.0	0.0	0.0	0.0	0.0	0.0	0.0	0.0	13.0	219.0	63.0	amp_1	amp	amp	16S
