# Supplementary material for: Antibiotic-Induced Dysbiosis of the Gut Microbiota Impairs Gene Expression in Gut-Liver Axis of Mice
Source: Genes (Basel). 2023 Jul 10;14(7):1423. doi: 10.3390/genes14071423 (PMC10379678; doi:10.3390/genes14071423)
Supplement: Supplementary file 1 [file genes-14-01423-s001.zip › Table S5.qPCR primers.xls]

## Sheet: Sheet1
GENE	Sequence(5’ to 3’)
CD4_F	TCTGGAACTGCACCGTGAC
CD4_R	CCGTGATAGCTGTGCTCTGA
CCR3_F	TGCTGAGATGTCCCAATA
CCR3_R	GCCAGGTCCAGATGTTTA
CCR9_F	TGCCATGTTCATCTCCAACTG
CCR9_R	GAACTGGGTTCAGACAACTGTGG
TENM4_F	GTGGACAAGTTTGGGCTCATTTAT
TENM4_R	GGGTTGATGGCTAAGTCTGTGG
LONRF3_F	AATGCCAGAGAAGGACGAAGA
LONRF3_R	AGGATACGCCGAATACCATTCAAT
RGS16_F	CCGATCAGCCACCAAACTG
RGS16-R	GCTTCGCTGCGGATGTACTC
Il-6_F	CAAAGCCAGAGTCCTTCAGAGAGA
Il-6_R	TTGGATGGTCTTGGTCCTTAGC
TNF-α_F	TCAACCTCCTCTCTGCCGTC
TNF-α_R	GAGCAATGACTCCAAAGTAGACCT
LXR-α_F	CATTGCCATCAGCATCTTCTCTG
LXR-α_R	CGTGGGAACATCAGTGGGTC
Srebp-1_F	GCGCTGCAGGCTGTAGGATG
Srebp-1_R	CTGCACGGCTGTGCCAGGAG
Chrebp_F	CCTTCAATGGGATGGTGTCTACC
Chrebp_R	TCTGTGACTGCCCGTGTGG
Mfn2_F	TGGTCGGAGGAGTGGTGTG
Mfn2_R	TGGTGGTCCAGGTCAGTCG
IL-1β_F	TGTCCTGTGTAATGAAAGACGGC
IL-1β_R	GCTTGTGCTCTGCTTGTGAGG
