# Supplementary material for: Antibiotic-Induced Dysbiosis of the Gut Microbiota Impairs Gene Expression in Gut-Liver Axis of Mice
Source: Genes (Basel). 2023 Jul 10;14(7):1423. doi: 10.3390/genes14071423 (PMC10379678; doi:10.3390/genes14071423)
Supplement: Supplementary file 1 [file genes-14-01423-s001.zip › Table S6.qPCR results in Intestine.xlsx]

## Sheet: liver
group	TNF-α	LXR-α	IL-1β	CHREBP	SREBP-1	Mfn2	IL-6
VF	28.8727	24.6339	27.1084	25.8967	30.1136	24.6034	28.8098
VF	28.9325	24.7568	27.2085	26.0872	30.1475	24.6639	30.1693
VF	29.0076	24.8574	27.3244	26.096	30.2465	25.06	30.4595
F	29.5792	24.9128	27.4593	25.8303	30.1625	25.0772	29.0966
F	29.661	24.9765	27.5599	25.9793	30.2261	25.0843	29.2597
F	29.6685	25.0284	28.2444	26.0286	30.3395	25.2323	29.4593
NS	29.3172	24.9412	27.9369	25.879	30.0039	25.4223	30.1981
NS	29.8348	25.1162	27.966	26.2023	30.0538	25.6311	30.7334
NS	30.1105	25.3302	28.1079	26.3324	31.0223	25.6411	30.8065
N	26.8209	23.5743	27.502	24.8063	29.1979	23.8369	28.1349
N	27.0434	23.9634	27.8556	25.0431	29.2094	24.2439	28.3765
N	28.1336	24.1132	28.0497	25.0869	29.4142	24.2592	28.3811
ABX	28.74	28.4343	28.6538	29.6195	30.0263	27.0121	24.5413
ABX	29.2021	28.5107	28.7469	30.2037	30.0584	27.1174	24.8121
ABX	29.573	29.0326	28.8223	30.2581	30.0688	27.4147	27.2356
group	CD4	CCR3	CCR9	TENM4	LONRF3	RGS16
1	29.9848	32.5848	26.2119	30.1336	29.7316	33.1619
1	29.5003	31.5018	26.2622	30.059	29.4431	33.2924
1	29.06	32.1742	26.2391	31.1459	29.0766	32.9964
2	31.4635	30.9162	28.2656	32.0964	29.9556	35.6186
2	30.9784	32.0641	28.9454	32.3598	29.5571	36.0704
2	30.2637	32.5064	28.4826	31.8774	30.2209	35.0348
3	29.4924	33.1433	27.9048	29.9841	29.4944	34.7639
3	29.4691	32.8464	27.9648	29.991	30.1849	34.9798
3	29.4497	34.0042	27.4617	29.3701	30.3023	34.0548
4	31.0552	32.7692	29.2962	30.9155	31.9606	36.3814
4	31.0582	32.5181	29.5497	31.0858	35.0749	35.6119
4	31.3978	32.7282	29.0543	30.464	33.164	35.0651
5	31.3617	32.1577	27.8818	31.1897	34.1261	33.9452
5	30.4414	31.7988	27.7585	31.0171	34.8582	34.2598
5	30.4715	32.0276	28.5122	32.0775	34.2373	34.3395
