# Supplementary material for: Antibiotic-Induced Dysbiosis of the Gut Microbiota Impairs Gene Expression in Gut-Liver Axis of Mice
Source: Genes (Basel). 2023 Jul 10;14(7):1423. doi: 10.3390/genes14071423 (PMC10379678; doi:10.3390/genes14071423)
Supplement: Supplementary file 1 [file genes-14-01423-s001.zip › Table S7.qPCR results in liver.xlsx]

## Sheet: liver
group	TNF-α	LXR-α	IL-1β	CHREBP	SREBP-1	Mfn2	IL-6
VF	31.1671	23.8504	28.3246	25.4622	32.0082	25.8089	32.5312
VF	31.2833	24.1172	28.3848	25.5991	32.0772	25.996	33.3565
VF	31.3814	24.2072	28.3848	25.8112	32.1167	26.0082	33.822
F	30.8766	24.134	28.6965	24.8866	32.2526	25.5853	31.8708
F	31.7248	24.3748	28.7666	24.9022	32.4081	25.6068	31.8987
F	32.0856	24.5349	28.9299	24.9625	32.7319	25.7921	31.9417
NS	28.4166	23.9374	27.5077	25.3984	30.4294	24.4255	30.6745
NS	29.0467	24.1178	27.6127	25.5676	30.6079	24.6969	32.1079
NS	30.0482	24.3906	27.7033	26.1193	30.6584	24.9414	32.6205
N	29.6011	23.5805	28.2706	25.1534	31.3006	23.9307	30.3516
N	29.998	23.8263	28.4602	25.4579	31.4077	24.3804	30.716
N	30.2629	24.1104	28.6295	25.5264	31.4819	24.5547	31.0341
ABX	26.9647	23.9871	25.8379	24.7967	26.7874	22.8845	25.3084
ABX	27.0989	24.1259	25.857	25.0512	26.9401	23.0804	25.8355
ABX	27.4594	24.3852	26.3436	25.146	27.1633	23.1739	26.1036
group	CD4	CCR3	CCR9	TENM4	LONRF3	RGS16
1	30.1446	33.6942	25.6899	30.4646	27.9261	26.1769
1	30.1624	32.614	25.9835	30.0063	27.4983	26.1427
1	30.0772	32.311	26.0474	30.6177	27.1522	25.8459
2	30.1303	30.5206	28.1265	30.7123	27.7177	29.2778
2	30.3127	31.854	28.0329	30.5445	27.4867	29.712
2	29.6489	31.2606	28.0998	30.4579	27.8243	29.6203
3	31.2061	33.2894	28.728	31.5961	27.8073	27.9593
3	30.9863	33.0193	28.7837	31.484	28.0409	27.9905
3	30.9122	33.9148	28.3175	30.6584	28.1214	27.138
4	34.0611	33.1741	31.2462	28.1594	30.5323	28.0778
4	33.3267	34.3368	31.1471	28.3057	30.1856	27.8783
4	32.4461	33.5591	31.6528	29.189	29.7671	27.6618
5	29.3364	28.6424	28.0381	28.8117	29.7971	28.3492
5	28.7189	28.9914	28.1387	28.7833	29.8233	28.7833
5	28.5024	29.2955	27.913	28.3195	29.4826	28.6191
